# Supplementary material for: Exploring Bracing Adherence in Ponseti Treatment of Clubfoot: A Comparative Study of Factors and Outcomes in Uganda
Source: Int J Environ Res Public Health. 2023 Jul 19;20(14):6396. doi: 10.3390/ijerph20146396 (PMC10379221; doi:10.3390/ijerph20146396)
Supplement: Supplementary file 1 [file ijerph-20-06396-s001.zip]

Archive with 1 entries (1 files):
- ijerph-2462410-supplementary.pdf
